# Supplementary material for: The medieval Mongolian roots of Y-chromosomal lineages from South Kazakhstan
Source: BMC Genet. 2020 Oct 22;21(Suppl 1):87. doi: 10.1186/s12863-020-00897-5 (PMC7583311; doi:10.1186/s12863-020-00897-5)
Supplement: Supplementary file 4 — Additional file 4: Table S3. Variation in Y-chromosomal haplogroup frequencies between Uissun clans. [file 12863_2020_897_MOESM4_ESM.xlsx]

## Sheet: Table S3
	Table S3. Variation in Y-Chromosomal haplogroup frequencies between Uissun clans.
	AMOVA design and results :						Genetic structure to test :						AMOVA design and results :						Genetic structure to test :
	--------------------------						---------------------------						--------------------------						---------------------------
							No. of Groups = 4												No. of Groups = 4
							[[Structure]]												[[Structure]]
	Weir, B.S. and Cockerham, C.C. 1984.						StructureName = "FST"						Weir, B.S. and Cockerham, C.C. 1984.						StructureName = "FST"
	Excoffier, L., Smouse, P., and Quattro, J. 1992.						NbGroups = 1						Excoffier, L., Smouse, P., and Quattro, J. 1992.						NbGroups = 4
	Weir, B. S., 1996.						#Group1						Weir, B. S., 1996.						#Group1
	----------------------------------------------------------------------						Group={						----------------------------------------------------------------------						Group={
	Source of Sum of Variance Percentage						"Dulat"						Source of Sum of Variance Percentage						"Dulat"
	variation d.f. squares components of variation						"Alban"						variation d.f. squares components of variation						"Alban"
	----------------------------------------------------------------------						"Suan"						----------------------------------------------------------------------						"Suan"
	Among						"Shaprashty"						Among						"Shaprashty"
	populations 7 22.631 0.09427 Va 24.21						"Sary-Uysun"						groups 3 19.929 0.16645 Va 35.22						"Sary-Uysun"
							"Ysty"												}
	Within						"Sirgely"						Among
	populations 305 90.012 0.29512 Vb 75.79						"Oshakty"						populations						#Group2
	----------------------------------------------------------------------						}						within						Group={
	Total 312 112.642 0.38939												groups 4 2.702 0.01109 Vb 2.35						"Ysty"
	----------------------------------------------------------------------																		}
	Fixation Index FST : 0.24210												Within
	----------------------------------------------------------------------												populations 305 90.012 0.29512 Vc 62.44						#Group3
													----------------------------------------------------------------------						Group={
	Significance tests (10100 permutations)												Total 312 112.642 0.47266						"Sirgely"
	------------------												----------------------------------------------------------------------						}
													Fixation Indices
	Va and FST : P(rand. value > obs. value) = 0.00000												FSC : 0.03622						#Group4
	P(rand. value = obs. value) = 0.00000												FST : 0.37562						Group={
	P-value = 0.00000+-0.00000												FCT : 0.35215						"Oshakty"
													----------------------------------------------------------------------						}
													Significance tests (10100 permutations)
													------------------
													Vc and FST : P(rand. value < obs. value) = 0.00000
													P(rand. value = obs. value) = 0.00000
													P-value = 0.00000+-0.00000
													Vb and FSC : P(rand. value > obs. value) = 0.00772
													P(rand. value = obs. value) = 0.00000
													P-value = 0.00772+-0.00094
													Va and FCT : P(rand. value > obs. value) = 0.01505
													P(rand. value = obs. value) = 0.02089
													P-value = 0.03594+-0.00166
